# Supplementary material for: Effect of Passiflora Edulis Sims Peel Feed on Meat Quality of Finishing Pigs
Source: Foods. 2025 Feb 8;14(4):561. doi: 10.3390/foods14040561 (PMC11854249; doi:10.3390/foods14040561)
Supplement: Supplementary file 1 [file foods-14-00561-s001.zip]

Archive with 1 entries (1 files):
- foods-3403256-supplementary.pdf
